# Supplementary material for: Visualizing Relaxation in Wearables: Multi-Domain Feature Fusion of HRV Using Fuzzy Recurrence Plots
Source: Sensors (Basel). 2025 Jul 6;25(13):4210. doi: 10.3390/s25134210 (PMC12252487; doi:10.3390/s25134210)
Supplement: Supplementary file 1 [file sensors-25-04210-s001.zip]

Archive with 1 entries (1 files):
- sensors-3706402-supplementary.pdf
